# Supplementary material for: Synthetic Optimizations for Gram-Scale Preparation of 1-O-Methyl d-Glycero-α-d-gluco-heptoside 7-Phosphate from d-Glucose
Source: Molecules. 2022 Nov 3;27(21):7534. doi: 10.3390/molecules27217534 (PMC9654166; doi:10.3390/molecules27217534)
Supplement: Supplementary file 1 [file molecules-27-07534-s001.zip]

Archive with 1 entries (1 files):
- molecules-1996454-supplementary.pdf
